# Supplementary material for: Clustering analysis of tumor metabolic networks
Source: BMC Bioinformatics. 2020 Aug 25;21(Suppl 10):349. doi: 10.1186/s12859-020-03564-9 (PMC7446216; doi:10.1186/s12859-020-03564-9)
Supplement: Supplementary file 1 — Additional file 1 List of recurrent metabolites removed from the network. The file AdditionalFile1.xlsx contains a list of all the recurrent metabolites which were removed during network construction. [file 12859_2020_3564_MOESM1_ESM.xlsx]

## Sheet: RecurrentMetabolites
Additional file 1 -- List of recurrent metabolites removed from the network
Metabolite Name	Metabolite Id
ADP[c]	m01285c
ADP[g]	m01285g
ADP[l]	m01285l
ADP[m]	m01285m
ADP[n]	m01285n
ADP[p]	m01285p
ADP[r]	m01285r
ADP[s]	m01285s
AMP[c]	m01334c
AMP[g]	m01334g
AMP[l]	m01334l
AMP[m]	m01334m
AMP[n]	m01334n
AMP[p]	m01334p
AMP[r]	m01334r
AMP[s]	m01334s
ATP[c]	m01371c
ATP[g]	m01371g
ATP[l]	m01371l
ATP[m]	m01371m
ATP[n]	m01371n
ATP[p]	m01371p
ATP[r]	m01371r
ATP[s]	m01371s
CDP[c]	m01424c
CDP[m]	m01424m
CDP[n]	m01424n
CDP[s]	m01424s
CMP[c]	m01590c
CMP[g]	m01590g
CMP[l]	m01590l
CMP[m]	m01590m
CMP[n]	m01590n
CMP[r]	m01590r
CMP[s]	m01590s
CO[c]	m01595c
CO[s]	m01595s
CO2[c]	m01596c
CO2[g]	m01596g
CO2[m]	m01596m
CO2[p]	m01596p
CO2[r]	m01596r
CO2[s]	m01596s
CoA[c]	m01597c
CoA[g]	m01597g
CoA[l]	m01597l
CoA[m]	m01597m
CoA[n]	m01597n
CoA[p]	m01597p
CoA[r]	m01597r
CTP[c]	m01623c
CTP[m]	m01623m
CTP[n]	m01623n
CTP[s]	m01623s
FAD[c]	m01802c
FAD[m]	m01802m
FAD[p]	m01802p
FAD[r]	m01802r
FAD[s]	m01802s
FADH2[c]	m01803c
FADH2[m]	m01803m
FADH2[p]	m01803p
FADH2[r]	m01803r
GDP[c]	m01948c
GDP[g]	m01948g
GDP[m]	m01948m
GDP[n]	m01948n
GDP[s]	m01948s
GMP[c]	m02016c
GMP[g]	m02016g
GMP[l]	m02016l
GMP[m]	m02016m
GMP[n]	m02016n
GMP[s]	m02016s
GTP[c]	m02034c
GTP[m]	m02034m
GTP[n]	m02034n
GTP[s]	m02034s
H+[c]	m02039c
H+[g]	m02039g
H+[l]	m02039l
H+[m]	m02039m
H+[n]	m02039n
H+[p]	m02039p
H+[r]	m02039r
H+[s]	m02039s
H2O[c]	m02040c
H2O[g]	m02040g
H2O[l]	m02040l
H2O[m]	m02040m
H2O[n]	m02040n
H2O[p]	m02040p
H2O[r]	m02040r
H2O[s]	m02040s
H2O2[c]	m02041c
H2O2[l]	m02041l
H2O2[m]	m02041m
H2O2[n]	m02041n
H2O2[p]	m02041p
H2O2[r]	m02041r
H2O2[s]	m02041s
NAD+[c]	m02552c
NAD+[m]	m02552m
NAD+[n]	m02552n
NAD+[p]	m02552p
NAD+[r]	m02552r
NAD+[s]	m02552s
NADH[c]	m02553c
NADH[m]	m02553m
NADH[p]	m02553p
NADH[r]	m02553r
NADH[s]	m02553s
NADP+[c]	m02554c
NADP+[l]	m02554l
NADP+[m]	m02554m
NADP+[n]	m02554n
NADP+[p]	m02554p
NADP+[r]	m02554r
NADP+[s]	m02554s
NADPH[c]	m02555c
NADPH[l]	m02555l
NADPH[m]	m02555m
NADPH[n]	m02555n
NADPH[p]	m02555p
NADPH[r]	m02555r
O2[c]	m02630c
O2-[c]	m02631c
O2[g]	m02630g
O2[l]	m02630l
O2[m]	m02630m
O2-[m]	m02631m
O2[n]	m02630n
O2-[n]	m02631n
O2[p]	m02630p
O2-[p]	m02631p
O2[r]	m02630r
O2[s]	m02630s
O2-[s]	m02631s
Pi[c]	m02751c
Pi[g]	m02751g
Pi[l]	m02751l
Pi[m]	m02751m
Pi[n]	m02751n
Pi[p]	m02751p
Pi[r]	m02751r
Pi[s]	m02751s
PPi[c]	m02759c
PPi[m]	m02759m
PPi[n]	m02759n
PPi[p]	m02759p
PPi[r]	m02759r
PPi[s]	m02759s
ADP[x]	m01285x
AMP[x]	m01334x
CMP[x]	m01590x
CO[x]	m01595x
CO2[x]	m01596x
GDP[x]	m01948x
GMP[x]	m02016x
GTP[x]	m02034x
H+[x]	m02039x
H2O[x]	m02040x
H2O2[x]	m02041x
NAD+[x]	m02552x
NADP+[x]	m02554x
O2[x]	m02630x
O2-[x]	m02631x
Pi[x]	m02751x
