# Supplementary material for: Clustering analysis of tumor metabolic networks
Source: BMC Bioinformatics. 2020 Aug 25;21(Suppl 10):349. doi: 10.1186/s12859-020-03564-9 (PMC7446216; doi:10.1186/s12859-020-03564-9)
Supplement: Supplementary file 2 — Additional file 2 Connected components size. The file AdditionalFile2.xlsx provides tables showing number of connected components and relative nodes from the four datasets networks. [file 12859_2020_3564_MOESM2_ESM.xlsx]

## Sheet: ConnectedComponents
Additional file 2 -- Tables showing number of connected components and relative nodes from the four datasets networks.
Breast Microarray			Lung
Number of components	# Nodes		Number of components	# Nodes
1	2848		1	3537
1	16		2	13
1	11		1	12
1	10		1	10
2	8		3	8
5	7		5	7
5	6		7	5
5	5		15	4
6	4		28	3
29	3		68	2
76	2
Kidney			Breast RNA seq
Number of components	# Nodes		Number of components	# Nodes
1	3623		1	3041
1	23		1	12
2	13		1	11
1	11		1	8
1	10		3	7
1	8		5	6
5	7		5	5
5	5		7	4
13	4		26	3
27	3		63	2
64	2
