# Supplementary material for: Clustering analysis of tumor metabolic networks
Source: BMC Bioinformatics. 2020 Aug 25;21(Suppl 10):349. doi: 10.1186/s12859-020-03564-9 (PMC7446216; doi:10.1186/s12859-020-03564-9)
Supplement: Supplementary file 4 — Additional file 4 KEGG term enrichment from the 50 clusters of the Kidney metabolic network. The file AdditionalFile4.xlsx provides the list of KEGG terms enriched from the enzymes belonging to the different clusters in the kidney metabolic network. [file 12859_2020_3564_MOESM4_ESM.xlsx]

## Sheet: Kidney_KEGG
Additional file 4 --- KEGG term enrichment fromthe 50 clusters of the Kidney metabolic network
Clusters ordered by the highest number of enzymes that enrich a KEGG term
Cluster# (cl)	Number of nodes in the cluster (n)	First significant KEGG term obtained based on number of enzymes	#Enzymes
34	109	Glycerophospholipid metabolism	74
9	112	Oxidative phosphorylation	59
11	194	Metabolism of xenobiotics by cytochrome P450	48
20	692	Purine metabolism	46
45	233	Chemical carcinogenesis	43
36	54	Chemical carcinogenesis	34
13	37	Aminoacyl-tRNA biosynthesis	34
28	38	Glutathione metabolism	32
2	10	Retinol metabolism	31
23	278	Fatty acid metabolism	29
4	137	Mucin type O-glycan biosynthesis	29
10	31	Glutathione metabolism	29
33	62	Chemical carcinogenesis	24
22	42	Glycosphingolipid biosynthesis - lacto and neolacto series	24
14	24	Steroid hormone biosynthesis	24
6	12	Glycerolipid metabolism	23
38	133	Valine, leucine and isoleucine degradation	22
43	72	Metabolism of xenobiotics by cytochrome P450	22
46	14	Fatty acid degradation	22
5	6	Glutathione metabolism	20
16	6	Glycosaminoglycan biosynthesis - heparan sulfate / heparin	20
24	7	Fatty acid degradation	19
19	103	Lysosome	18
40	90	Protein digestion and absorption	18
18	16	Glycerophospholipid metabolism	18
21	161	Peroxisome	15
32	65	Lysosome	15
17	22	Peroxisome	15
25	12	Metabolism of xenobiotics by cytochrome P450	15
7	10	Phosphatidylinositol signaling system	15
39	7	Metabolism of xenobiotics by cytochrome P450	15
41	6	Metabolism of xenobiotics by cytochrome P450	15
44	123	Fatty acid degradation	14
30	114	Fatty acid metabolism	14
12	18	Pyrimidine metabolism	13
3	73	Fatty acid degradation	12
29	6	Chemical carcinogenesis	12
37	14	Terpenoid backbone biosynthesis	11
48	7	PPAR signaling pathway	11
1	236	PPAR signaling pathway	10
42	70	Glycosphingolipid biosynthesis - lacto and neolacto series	8
26	39	Cholesterol metabolism	7
31	9	Arachidonic acid metabolism	7
35	14	Primary bile acid biosynthesis	6
27	65	Fatty acid biosynthesis	5
47	12	Porphyrin and chlorophyll metabolism	5
15	13	N-Glycan biosynthesis	4
49	7	Primary bile acid biosynthesis	4
8	4	Pentose phosphate pathway	4
50	4	-	-
