# Supplementary material for: Clustering analysis of tumor metabolic networks
Source: BMC Bioinformatics. 2020 Aug 25;21(Suppl 10):349. doi: 10.1186/s12859-020-03564-9 (PMC7446216; doi:10.1186/s12859-020-03564-9)
Supplement: Supplementary file 6 — Additional file 6 Matlab scripts for clustering evaluation. The file AdditionalFile6.zip provides a (zipped) set of Matlab scripts, used for clustering evaluation. [file 12859_2020_3564_MOESM6_ESM.zip]

Archive with 26 entries (21 files):
- BMC2019_AdditionalFile2/
- BMC2019_AdditionalFile2/.DS_Store
- __MACOSX/
- __MACOSX/BMC2019_AdditionalFile2/
- __MACOSX/BMC2019_AdditionalFile2/._.DS_Store
- BMC2019_AdditionalFile2/ami.m
- __MACOSX/BMC2019_AdditionalFile2/._ami.m
- BMC2019_AdditionalFile2/Input_Folder/
- BMC2019_AdditionalFile2/Input_Folder/Computed_Labels.txt
- __MACOSX/BMC2019_AdditionalFile2/Input_Folder/
- __MACOSX/BMC2019_AdditionalFile2/Input_Folder/._Computed_Labels.txt
- BMC2019_AdditionalFile2/Input_Folder/GT_labels.txt
- __MACOSX/BMC2019_AdditionalFile2/Input_Folder/._GT_labels.txt
- BMC2019_AdditionalFile2/rand_index.m
- __MACOSX/BMC2019_AdditionalFile2/._rand_index.m
- BMC2019_AdditionalFile2/ExampleMain.m
- __MACOSX/BMC2019_AdditionalFile2/._ExampleMain.m
- BMC2019_AdditionalFile2/README.txt
- __MACOSX/BMC2019_AdditionalFile2/._README.txt
- BMC2019_AdditionalFile2/nmi.m
- __MACOSX/BMC2019_AdditionalFile2/._nmi.m
- BMC2019_AdditionalFile2/AccMeasure.m
- __MACOSX/BMC2019_AdditionalFile2/._AccMeasure.m
- BMC2019_AdditionalFile2/ClusteringExternalValidation.m
- __MACOSX/BMC2019_AdditionalFile2/._ClusteringExternalValidation.m
- __MACOSX/._BMC2019_AdditionalFile2
