# Supplementary material for: Clustering analysis of tumor metabolic networks
Source: BMC Bioinformatics. 2020 Aug 25;21(Suppl 10):349. doi: 10.1186/s12859-020-03564-9 (PMC7446216; doi:10.1186/s12859-020-03564-9)
Supplement: Supplementary file 6 — Additional file 6 Matlab scripts for clustering evaluation. The file AdditionalFile6.zip provides a (zipped) set of Matlab scripts, used for clustering evaluation. [file 12859_2020_3564_MOESM6_ESM.zip › BMC2019_AdditionalFile2/Input_Folder/GT_labels.txt]

1
2
2
2
1
2
1
1
1
2
1
2
1
1
1
2
1
1
1
1
1
1
1
2
2
2
1
2
1
2
1
1
1
2
2
2
2
2
1
1
1
1
1
1
2
2
1
2
1
1
2
2
2
1
1
1
2
1
1
2
2
1
1
2
1
2
1
2
1
2
1
1
2
1
2
1
1
1
1
2
2
2
2
2
1
1
1
1
1
1
1
1
2
1
2
1
2
1
2
1
2
2
2
2
2
2
1
1
1
2
2
2
1
1
1
1
2
2
1
1
2
1
1
2
2
2
1
2
2
2
1
2
2
1
1
2
2
2
2
2
1
1
1
2
1
1
1
1
2
1
2
1
2
1
1
1
1
2
2
1
1
2
2
2
2
1
1
2
2
1
2
1
1
1
1
2
2
1
2
1
2
1
2
1
1
1
2
2
2
1
1
1
1
1
1
1
2
2
1
1
1
1
1
1
2
1
1
1
1
1
2
1
2
2
1
2
1
1
2
2
1
2
2
2
2
1
2
1
1
2
1
2
2
1
1
2
2
2
2
1
1
2
1
2
1
2
2
2
2
1
1
1
2
1
2
2
1
1
2
2
2
1
2
2
2
2
1
2
2
2
1
2
1
1
2
2
2
2
2
1
2
1
1
2
2
1
2
2
1
1
2
2
1
1
2
2
1
1
2
1
2
2
2
2
2
2
2
2
2
1
2
2
1
2
1
1
2
1
2
2
2
2
1
2
2
1
2
1
2
2
2
1
1
2
1
2
1
1
2
1
2
2
1
2
1
1
2
1
1
1
2
1
2
2
1
1
1
2
1
1
2
1
2
1
1
1
2
1
2
1
2
1
2
1
1
2
2
2
2
1
1
1
1
2
1
2
1
2
1
2
2
2
2
2
2
2
2
1
2
2
2
