# Supplementary material for: Clustering analysis of tumor metabolic networks
Source: BMC Bioinformatics. 2020 Aug 25;21(Suppl 10):349. doi: 10.1186/s12859-020-03564-9 (PMC7446216; doi:10.1186/s12859-020-03564-9)
Supplement: Supplementary file 6 — Additional file 6 Matlab scripts for clustering evaluation. The file AdditionalFile6.zip provides a (zipped) set of Matlab scripts, used for clustering evaluation. [file 12859_2020_3564_MOESM6_ESM.zip › BMC2019_AdditionalFile2/ExampleMain.m]

%%Example of computation of external validation indices for clustering

clear all
%%%%%%%%%%%%%%%%%%%% Change here paths to input data %%%%%%%%%%%%%%%%%%%%
%GT labels (expected as integer numbers from 1 to NumberOfClusters):
GTLocation = './Input_Folder';          %Directory including GT labels
GTname     = 'GT_labels.txt';           %Name of a the GT label file

%Clustering results (expected as integer numbers from 1 to NumberOfClusters):
ResultLocation = './Input_Folder';      %Directory including the result labels
ResultName     = 'Computed_Labels.txt'; %Name of the result label file 

%Output format:
%OutputFormat = 1; %Normal format;
OutputFormat = 2; %LaTeX format, values multiplied by 100 (as in the BMC paper);

%%%%%%%%%%%%%%% Do not need to change the following lines %%%%%%%%%%%%%%%%

%1) Read GT labels
FullGTname = fullfile(GTLocation,GTname); %Full path of the GT Labels
GTtable    = readtable(FullGTname,'Delimiter','comma','HeaderLines',0,'FileType','text');
Label      = GTtable{:,end};              %Extracts labels
NoC        = length(unique(Label));       %Number of clusters

%2) Read result labels
FullResName = fullfile(ResultLocation,ResultName); %Full path of the result label file
Rtable      = readtable(FullResName,'Delimiter','comma','HeaderLines',0,'FileType','text');
idx         = Rtable{:,end};                       %Extracts labels

%3) Evaluate the results against the GT
[CA, RI, ARI, MR, NMI, AMI, F1, FMI, iord] = ClusteringExternalValidation(Label, idx);

if (OutputFormat==1) %"normal" format
    fprintf('%s: RI = %f, ARI = %f, MR = %f, F1 = %f, FMI = %f, CA = %f, NMI = %f, AMI = %f\n',...
            ResultName(1:end-4), RI, ARI, MR, F1, FMI, CA, NMI, AMI);
else                 %LaTeX format 
    A_100 =100*[RI, ARI, MR, F1, FMI, CA, NMI, AMI];
    fprintf('%28s &   RI   &  ARI  &  MR   &  F1   &  FMI  &  CA   &  NMI  &  AMI \n',' ');
    fprintf('%28s &  %.2f & %.2f & %.2f & %.2f & %.2f & %.2f & %.2f & %.2f\n',ResultName(1:end-4),A_100);
end
