# Supplementary material for: Clustering analysis of tumor metabolic networks
Source: BMC Bioinformatics. 2020 Aug 25;21(Suppl 10):349. doi: 10.1186/s12859-020-03564-9 (PMC7446216; doi:10.1186/s12859-020-03564-9)
Supplement: Supplementary file 6 — Additional file 6 Matlab scripts for clustering evaluation. The file AdditionalFile6.zip provides a (zipped) set of Matlab scripts, used for clustering evaluation. [file 12859_2020_3564_MOESM6_ESM.zip › BMC2019_AdditionalFile2/README.txt]

This directory includes material for the “Additional File 2” of the paper:

     Ichcha Manipur, Ilaria Granata, Lucia Maddalena, and Mario R Guarracino
                   “Clustering analysis of tumor metabolic networks”
                        submitted to BMC Bioinformatics, 2019


It consists of 6 Matlab scripts, used in the paper for validating clustering performance:

1) ClusteringExternalValidation.m: Computation of external validation indices for clustering (against the ground truth partitioning)

2) ExampleMain.m: Example of use of ClusteringExternalValidation.m (using the data in the provided “Input_Folder”)

3) AccMeasure.m: function downloaded from https://it.mathworks.com/matlabcentral/fileexchange/32197-clustering-results-measurement, "Clustering results measurement", by Praisan Padungweang (direct link: https://www.mathworks.com/matlabcentral/mlc-downloads/downloads/submissions/32197/versions/3/previews/AccMeasure.m/index.html) and extended to compute also the sum of FPs and FNs, as well as F-measure and Fowlkwe-Mallows score;

4) ami.m: function downloaded from https://it.mathworks.com/matlabcentral/fileexchange/33144-the-adjusted-mutual-information?focused=5201707&tab=function, "The Adjusted Mutual Information", by Xuan Vinh Nguyen, with minor modification

5) nmi.m: function downloaded from https://it.mathworks.com/matlabcentral/fileexchange/29047-normalized-mutual-information?focused=6029550&tab=function, "Normalized Mutual Information", by Mo Chen

6) rand_index.m: function downloaded from https://it.mathworks.com/matlabcentral/fileexchange/49908-adjusted-rand-index, "Adjusted Rand Index", by Chris McComb
