# Supplementary material for: Clustering analysis of tumor metabolic networks
Source: BMC Bioinformatics. 2020 Aug 25;21(Suppl 10):349. doi: 10.1186/s12859-020-03564-9 (PMC7446216; doi:10.1186/s12859-020-03564-9)
Supplement: Supplementary file 6 — Additional file 6 Matlab scripts for clustering evaluation. The file AdditionalFile6.zip provides a (zipped) set of Matlab scripts, used for clustering evaluation. [file 12859_2020_3564_MOESM6_ESM.zip › BMC2019_AdditionalFile2/nmi.m]

%Downloaded from https://it.mathworks.com/matlabcentral/fileexchange/29047-normalized-mutual-information?focused=6029550&tab=function

function z = nmi(x, y)
% Compute normalized mutual information I(x,y)/sqrt(H(x)*H(y)) of two discrete variables x and y.
% Input:
%   x, y: two integer vector of the same length 
% Ouput:
%   z: normalized mutual information z=I(x,y)/sqrt(H(x)*H(y))
% Written by Mo Chen (sth4nth@gmail.com).
assert(numel(x) == numel(y));
n = numel(x);
x = reshape(x,1,n);
y = reshape(y,1,n);

l = min(min(x),min(y));
x = x-l+1;
y = y-l+1;
k = max(max(x),max(y));

idx = 1:n;
Mx = sparse(idx,x,1,n,k,n);
My = sparse(idx,y,1,n,k,n);
Pxy = nonzeros(Mx'*My/n); %joint distribution of x and y
Hxy = -dot(Pxy,log2(Pxy));


% hacking, to elimative the 0log0 issue
Px = nonzeros(mean(Mx,1));
Py = nonzeros(mean(My,1));

% entropy of Py and Px
Hx = -dot(Px,log2(Px));
Hy = -dot(Py,log2(Py));

% mutual information
MI = Hx + Hy - Hxy;

% normalized mutual information
z = sqrt((MI/Hx)*(MI/Hy));
z = max(0,z);
