# Supplementary material for: Clustering analysis of tumor metabolic networks
Source: BMC Bioinformatics. 2020 Aug 25;21(Suppl 10):349. doi: 10.1186/s12859-020-03564-9 (PMC7446216; doi:10.1186/s12859-020-03564-9)
Supplement: Supplementary file 6 — Additional file 6 Matlab scripts for clustering evaluation. The file AdditionalFile6.zip provides a (zipped) set of Matlab scripts, used for clustering evaluation. [file 12859_2020_3564_MOESM6_ESM.zip › BMC2019_AdditionalFile2/AccMeasure.m]

%%Downloaded from https://it.mathworks.com/matlabcentral/fileexchange/32197-clustering-results-measurement, "Clustering results measurement", by Praisan Padungweang
%%Direct link: https://www.mathworks.com/matlabcentral/mlc-downloads/downloads/submissions/32197/versions/3/previews/AccMeasure.m/index.html
%%
%%Extended to compute also the sum of FPs and FNs, as well as F-measure and Fowlkwe-Mallows score
function [Acc, rand_index, F1, FMI, match] = AccMeasure(T,idx)
%Measure percentage of Accuracy and the Rand index of clustering results
% The number of class must equal to the number cluster 

%Output
% Acc        = Accuracy of clustering results
% rand_index = Rand's Index,  measure an agreement of the clustering results
% match      = 2xk mxtrix which are the best match of the Target and clustering results

%Input
% T = 1xn target index
% idx =1xn matrix of the clustering results

% EX:
% X=[randn(200,2);randn(200,2)+6,;[randn(200,1)+12,randn(200,1)]]; T=[ones(200,1);ones(200,1).*2;ones(200,1).*3];
% idx=kmeans(X,3,'emptyaction','singleton','Replicates',5);
%  [Acc,rand_index,match]=AccMeasure(T,idx)
%
k=max([T(:);idx(:)]);
n=length(T);
for i=1:k
    temp=find(T==i);
    a{i}=temp; %#ok<AGROW>
end

b1=[];
t1=zeros(1,k);
for i=1:k
    tt1=find(idx==i);
    for j=1:k
       t1(j)=sum(ismember(tt1,a{j}));
    end
    b1=[b1;t1]; %#ok<AGROW>
end
    Members=zeros(1,k); 
    
P = perms((1:k));
    Acc1=0;
for pi=1:size(P,1)
    for ki=1:k
        Members(ki)=b1(P(pi,ki),ki);
    end
    if sum(Members)>Acc1
        match=P(pi,:);
        Acc1=sum(Members);
    end
end

%Extended to compute also the sum of FPs and FNs, as well as F-measure and Fowlkwe-Mallows score
TP = 0;
TN = 0;
FP = 0;
FN = 0;
for xi=1:n-1
    for xj=xi+1:n
        TP = TP + ((idx(xi)==idx(xj))&&(T(xi)==T(xj))); 
        TN = TN + ((idx(xi)~=idx(xj))&&(T(xi)~=T(xj))); 
        FP = FP + ((idx(xi)==idx(xj))&&(T(xi)~=T(xj))); 
        FN = FN + ((idx(xi)~=idx(xj))&&(T(xi)==T(xj))); 
    end
end
%Modification of the original version to obtain values in [0,1]
%rand_index=200*(rand_ss1+rand_dd1)/(n*(n-1)); %Original version
%Acc        = Acc1/n*100; 
rand_index = 2*(TP+TN)/(n*(n-1));
Acc        = Acc1/n; 
match = [1:k;match];
Prec  = TP/(TP+FP);
Rec   = TP/(TP+FN);
F1    = 2*Prec*Rec/(Prec+Rec); 
FMI   = TP/sqrt((TP+FP)*(TP+FN)); 
