# Supplementary material for: Clustering analysis of tumor metabolic networks
Source: BMC Bioinformatics. 2020 Aug 25;21(Suppl 10):349. doi: 10.1186/s12859-020-03564-9 (PMC7446216; doi:10.1186/s12859-020-03564-9)
Supplement: Supplementary file 6 — Additional file 6 Matlab scripts for clustering evaluation. The file AdditionalFile6.zip provides a (zipped) set of Matlab scripts, used for clustering evaluation. [file 12859_2020_3564_MOESM6_ESM.zip › BMC2019_AdditionalFile2/ClusteringExternalValidation.m]

%%
%%Computation of external validation indices for clustering
%%
function [CA, RI, ARI, MR, NMI, AMI, F1, FMI, CLord] = ClusteringExternalValidation(GT, CL)
%%
%Input:
%- GT = Vector containing the Ground Truth labeling
%- CL = Vector containing the Computed labeling
%Output:
%- CA    = Cluster Accuracy
%- RI    = Rand's Index
%- ARI   = Adjusted Rand's Index 
%- MR    = Misclassification Rate
%- NMI   = Normalized Mutual Information
%- AMI   = Adjusted Mutual Information
%- F1    = F-measure
%- FMI   = Fowlkes-Mallows score
%- CLord = Computed Labeling with labels corresponding to GT
%%
%Function downloaded from https://it.mathworks.com/matlabcentral/fileexchange/32197-clustering-results-measurement, "Clustering results measurement", by Praisan Padungweang
%Direct link: https://www.mathworks.com/matlabcentral/mlc-downloads/downloads/submissions/32197/versions/3/previews/AccMeasure.m/index.html
%Few modification applied (see function text)
[CA, RI, F1, FMI, Coupling] = AccMeasure(GT, CL);

%Function downloaded from https://it.mathworks.com/matlabcentral/fileexchange/49908-adjusted-rand-index, "Adjusted Rand Index", by Chris McComb
ARI = rand_index(GT, CL, 'adjusted'); 

%Misclassification Rate as defined in:
%  Christina Yassouridis, Friedrich Leisch, 
%  "Benchmarking different clustering algorithms on functional data", 
%  Adv Data Anal Classif (2017) 11:467?492, DOI 10.1007/s11634-016-0261-y
MR = 1-RI;

%Function downloaded from https://it.mathworks.com/matlabcentral/fileexchange/29047-normalized-mutual-information?focused=6029550&tab=function, "Normalized Mutual Information", by Mo Chen
NMI = nmi(GT, CL);

%Function downloaded from https://it.mathworks.com/matlabcentral/fileexchange/33144-the-adjusted-mutual-information?focused=5201707&tab=function, "The Adjusted Mutual Information", by Xuan Vinh Nguyen
%Minor modification applied (see function text)
AMI = ami(GT, CL);

%Renames the computed clusters labels according to GT
CLord = zeros(size(GT)); 
NoC = length(unique(GT));
for i=1:NoC
  c = find(CL==Coupling(2,i));
  CLord(c) = Coupling(1,i);
end
